# Supplementary material for: First Detection and Molecular Characterization of Novel Variant Infectious Bursal Disease Virus (Genotype A2dB1b) in Egypt
Source: Viruses. 2023 Dec 7;15(12):2388. doi: 10.3390/v15122388 (PMC10747051; doi:10.3390/v15122388)
Supplement: Supplementary file 1 [file viruses-15-02388-s001.zip]

Archive with 1 entries (1 files):
- viruses-2742753-supplementary.pdf
